# Supplementary material for: A Machine Learning-Based Online Prediction Tool for Predicting Short-Term Postoperative Outcomes Following Spinal Tumor Resections
Source: Cancers (Basel). 2023 Jan 28;15(3):812. doi: 10.3390/cancers15030812 (PMC9913622; doi:10.3390/cancers15030812)
Supplement: Supplementary file 1 [file cancers-15-00812-s001.zip]

Archive with 5 entries (5 files):
- Supplementary Figure S1.tif
- Supplementary Table S1.xlsx
- Supplementary Table S2.xlsx
- Supplementary Table S3.xlsx
- Supplementary Table S4.xlsx
