# Supplementary material for: A Machine Learning-Based Online Prediction Tool for Predicting Short-Term Postoperative Outcomes Following Spinal Tumor Resections
Source: Cancers (Basel). 2023 Jan 28;15(3):812. doi: 10.3390/cancers15030812 (PMC9913622; doi:10.3390/cancers15030812)
Supplement: Supplementary file 1 [file cancers-15-00812-s001.zip › Supplementary Table S2.xlsx]

## Sheet: Sheet1
Variables		Non-Prolonged LOS (n=2321)	Prolonged LOS (n=752)	p Values	Total
		Mean (±SD), Median (IQR), or n (%)			Mean (±SD), Median (IQR), or n (%)
Age		57.0 (24.0)	58.0 (24.0)	0.775	57.0 (24.0)
Sex	Female	1188 (51.2%)	392 (52.1%)	0.684	1580 (51.4%)
SEX	Male	1133 (48.8%)	360 (47.9%)	0.684	1493 (48.6%)
Race/Ethnicity	White	1547 (66.6%)	382 (50.8%)	<0.001	1929 (62.8%)
	Hispanic	177 (7.6%)	66 (8.8%)		243 (7.9%)
	Black or African American	136 (5.9%)	83 (11.0%)		219 (7.1%)
	Asian	129 (5.6%)	42 (5.6%)		171 (5.6%)
	Other	12 (0.5%)	4 (0.5%)		16 (0.5%)
	Unknown	320 (13.8%)	175 (23.3%)		495 (16.1%)
BMI		28.25 (7.73)	27.99 (8.55)	0.909	28.2 (7.93)
Transfer Status	Not transferred	2289 (98.6%)	682 (90.7%)	<0.001	2971 (96.7%)
TRANST	Transferred	30 (1.3%)	69 (9.2%)	<0.001	99 (3.2%)
TRANST	Unknown	2 (0.1%)	1 (0.1%)	<0.001	3 (0.1%)
Diabetes	No	2048 (88.2%)	639 (85.0%)	0.022	2687 (87.4%)
DIABETES	Yes	273 (11.8%)	113 (15.0%)	0.022	386 (12.6%)
Smoker Within 1 Year	No	2008 (86.5%)	638 (84.8%)	0.275	2646 (86.1%)
SMOKE	Yes	313 (13.5%)	114 (15.2%)	0.275	427 (13.9%)
Dyspnea	No	2248 (96.8%)	715 (95.1%)	0.03	2963 (96.4%)
DYSPNEA	Yes	73 (3.2%)	37 (4.9%)	0.03	110 (3.6%)
History of Severe COPD	No	2260 (97.4%)	732 (97.3%)	1.0	2992 (97.4%)
HXCOPD	Yes	61 (2.6%)	20 (2.7%)	1.0	81 (2.6%)
Ascites Within 30 Days Prior to Surgery	No	2321 (100.0%)	752 (100.0%)	1.0	3073 (100.0%)
Congestive Heart Failure Within 30 Days Prior to Surgery	No	2319 (99.9%)	752 (100.0%)	1.0	3071 (99.9%)
HXCHF	Yes	2 (0.1%)	0 (0.0%)	1.0	2 (0.1%)
Hypertension Requiring Medication	No	1421 (61.2%)	431 (57.3%)	0.063	1852 (60.3%)
HYPERMED	Yes	900 (38.8%)	321 (42.7%)	0.063	1221 (39.7%)
Acute Renal Failure	No	2321 (100.0%)	752 (100.0%)	1.0	3073 (100.0%)
Currently Requiring or On Dialysis	No	2316 (99.8%)	747 (99.3%)	0.13	3063 (99.7%)
DIALYSIS	Yes	5 (0.2%)	5 (0.7%)	0.13	10 (0.3%)
Disseminated Cancer	No	2058 (88.7%)	544 (72.3%)	<0.001	2602 (84.7%)
DISCANCR	Yes	263 (11.3%)	208 (27.7%)	<0.001	471 (15.3%)
Steroid or Immunosuppressant for a Chronic Condition	No	2137 (92.1%)	674 (89.6%)	0.044	2811 (91.5%)
STEROID	Yes	184 (7.9%)	78 (10.4%)	0.044	262 (8.5%)
>10% Loss of Body Weight in last 6 months	No	2309 (99.5%)	726 (96.5%)	<0.001	3035 (98.8%)
WTLOSS	Yes	12 (0.5%)	26 (3.5%)	<0.001	38 (1.2%)
Bleeding Disorders	No	2297 (99.0%)	732 (97.3%)	0.002	3029 (98.6%)
BLEEDDIS	Yes	24 (1.0%)	20 (2.7%)	0.002	44 (1.4%)
Pre-Operative RBC Transfusion	No	2320 (100.0%)	742 (98.7%)	<0.001	3062 (99.6%)
TRANSFUS	Yes	1 (0.0%)	10 (1.3%)	<0.001	11 (0.4%)
Wound Infection	No	2316 (99.8%)	743 (98.8%)	0.002	3059 (99.5%)
WNDINF	Yes	5 (0.2%)	9 (1.2%)	0.002	14 (0.5%)
ASA Classification	1 (No Disturb)	76 (3.3%)	9 (1.2%)	<0.001	85 (2.8%)
ASACLAS	2 (Mild Disturb)	1007 (43.4%)	221 (29.4%)	<0.001	1228 (40.0%)
ASACLAS	3 (Severe Disturb)	1238 (53.3%)	522 (69.4%)	<0.001	1760 (57.3%)
Functional Status Prior to Surgery	Independent	2244 (96.7%)	671 (89.2%)	<0.001	2915 (94.9%)
FNSTATUS2	Partially Dependent	62 (2.7%)	64 (8.5%)	<0.001	126 (4.1%)
FNSTATUS2	Totally Dependent	9 (0.4%)	12 (1.6%)	<0.001	21 (0.7%)
FNSTATUS2	Unknown	6 (0.3%)	5 (0.7%)	<0.001	11 (0.4%)
Serum Sodium		139.6 (3.0)	139.0 (3.4)	<0.001	139.0 (3.0)
Serum BUN		16.0 (±6.0)	16.7 (9.0)	<0.001	16.0 (±7.0)
Serum Creatinine		0.83 (±0.28)	0.8 (0.29)	<0.001	0.81 (±0.28)
White Blood Cell Count		7.0 (2.84)	7.4 (3.68)	<0.001	7.1 (±3.0)
Hematocrit		41.4 (5.4)	39.9 (6.3)	<0.001	41.0 (6.0)
Platelet Count		244.0 (86.0)	249.0 (88.0)	0.058	246.0 (87.0)
Year of Operation	2016	390 (16.8%)	114 (15.2%)	0.009	504 (16.4%)
OPERYR	2017	473 (20.4%)	144 (19.2%)	0.009	617 (20.1%)
OPERYR	2018	452 (19.5%)	146 (19.4%)	0.009	598 (19.5%)
OPERYR	2019	486 (20.9%)	133 (17.7%)	0.009	619 (20.1%)
OPERYR	2020	520 (22.4%)	215 (28.6%)	0.009	735 (23.9%)
Surgical Specialty	Neurosurgery	2206 (95.0%)	652 (86.7%)	<0.001	2858 (93.0%)
SURGSPEC	Orthopedics	115 (5.0%)	100 (13.3%)	<0.001	215 (7.0%)
Days from Hospital Admission to Operation		0.0 (±0.0)	0.0 (2.27)	<0.001	0.0 (±0.0)
CPT Code for the Procedure	63275	114 (4.9%)	26 (3.5%)	<0.001	140 (4.6%)
CPTx	63276	254 (10.9%)	116 (15.4%)	<0.001	370 (12.0%)
CPTx	63277	153 (6.6%)	44 (5.8%)	<0.001	197 (6.4%)
CPTx	63280	238 (10.2%)	51 (6.8%)	<0.001	289 (9.4%)
CPTx	63281	444 (19.1%)	100 (13.3%)	<0.001	544 (17.7%)
CPTx	63282	432 (18.6%)	98 (13.0%)	<0.001	530 (17.2%)
CPTx	63283	12 (0.5%)	3 (0.4%)	<0.001	15 (0.5%)
CPTx	63285	111 (4.8%)	58 (7.7%)	<0.001	169 (5.5%)
CPTx	63286	107 (4.6%)	49 (6.5%)	<0.001	156 (5.1%)
CPTx	63287	71 (3.1%)	16 (2.1%)	<0.001	87 (2.8%)
CPTx	63290	55 (2.4%)	17 (2.3%)	<0.001	72 (2.3%)
CPTx	63300	37 (1.6%)	6 (0.8%)	<0.001	43 (1.4%)
CPTx	63301	13 (0.6%)	7 (0.9%)	<0.001	20 (0.6%)
CPTx	63302	5 (0.2%)	1 (0.1%)	<0.001	6 (0.2%)
CPTx	63303	7 (0.3%)	7 (0.9%)	<0.001	14 (0.5%)
CPTx	63304	7 (0.3%)	3 (0.4%)	<0.001	10 (0.3%)
CPTx	63305	1 (0.0%)	1 (0.1%)	<0.001	2 (0.1%)
CPTx	63306	0 (0.0%)	3 (0.4%)	<0.001	3 (0.1%)
CPTx	63307	3 (0.1%)	0 (0.0%)	<0.001	3 (0.1%)
CPTx	Other	257 (11.1%)	146 (19.4%)	<0.001	403 (13.1%)
Tumor Location	Extradural	766 (33.0%)	309 (41.1%)	<0.001	1075 (35.0%)
IEDUR	Intradural	1555 (67.0%)	443 (58.9%)	<0.001	1998 (65.0%)
Prolonged Length of Stay	No	N/A			2321 (75.5%)
LOS	Yes				752 (24.5%)
Non-Home Discharge	No	1973 (85.0%)	382 (50.8%)	<0.001	2355 (76.6%)
DISCHARGE	Yes	348 (15.0%)	370 (49.2%)	<0.001	718 (23.4%)
Major Complications	No	2148 (92.6%)	546 (72.6%)	<0.001	2694 (87.7%)
	Yes	173 (7.4%)	206 (27.4%)	<0.001	379 (12.3%)
