# Supplementary material for: A Machine Learning-Based Online Prediction Tool for Predicting Short-Term Postoperative Outcomes Following Spinal Tumor Resections
Source: Cancers (Basel). 2023 Jan 28;15(3):812. doi: 10.3390/cancers15030812 (PMC9913622; doi:10.3390/cancers15030812)
Supplement: Supplementary file 1 [file cancers-15-00812-s001.zip › Supplementary Table S3.xlsx]

## Sheet: Sheet1
Variables		Home Discharge (n=2355)	Nonhome Discharge (n=718)	p Values	Total
		Mean (±SD), Median (IQR), or n (%)			Mean (±SD), Median (IQR), or n (%)
Age		56.0 (23.0)	64.0 (21.0)	<0.001	57.0 (24.0)
Sex	Female	1193 (50.7%)	387 (53.9%)	0.139	1580 (51.4%)
SEX	Male	1162 (49.3%)	331 (46.1%)	0.139	1493 (48.6%)
Race/Ethnicity	White	1498 (63.6%)	431 (60.0%)	<0.001	1929 (62.8%)
	Hispanic	175 (7.4%)	68 (9.5%)		243 (7.9%)
	Black or African American	135 (5.7%)	84 (11.7%)		219 (7.1%)
	Asian	144 (6.1%)	27 (3.8%)		171 (5.6%)
	Other	11 (0.5%)	5 (0.7%)		16 (0.5%)
	Unknown	392 (16.6%)	103 (14.4%)		495 (16.1%)
BMI		28.08 (7.69)	28.71 (8.55)	0.027	28.2 (7.93)
Transfer Status	Not transferred	2312 (98.2%)	659 (91.8%)	<0.001	2971 (96.7%)
TRANST	Transferred	40 (1.7%)	59 (8.2%)	<0.001	99 (3.2%)
TRANST	Unknown	3 (0.1%)	0 (0.0%)	<0.001	3 (0.1%)
Diabetes	No	2095 (89.0%)	592 (82.4%)	<0.001	2687 (87.4%)
DIABETES	Yes	260 (11.0%)	126 (17.6%)	<0.001	386 (12.6%)
Smoker Within 1 Year	No	2009 (85.3%)	637 (88.7%)	0.024	2646 (86.1%)
SMOKE	Yes	346 (14.7%)	81 (11.3%)	0.024	427 (13.9%)
Dyspnea	No	2275 (96.6%)	688 (95.8%)	0.383	2963 (96.4%)
DYSPNEA	Yes	80 (3.4%)	30 (4.2%)	0.383	110 (3.6%)
History of Severe COPD	No	2295 (97.4%)	697 (97.1%)	0.675	2992 (97.4%)
HXCOPD	Yes	60 (2.6%)	21 (2.9%)	0.675	81 (2.6%)
Ascites Within 30 Days Prior to Surgery	No	2355 (100.0%)	718 (100.0%)	1.0	3073 (100.0%)
Congestive Heart Failure Within 30 Days Prior to Surgery	No	2353 (99.9%)	718 (100.0%)	1.0	3071 (99.9%)
HXCHF	Yes	2 (0.1%)	0 (0.0%)	1.0	2 (0.1%)
Hypertension Requiring Medication	No	1492 (63.4%)	360 (50.1%)	<0.001	1852 (60.3%)
HYPERMED	Yes	863 (36.6%)	358 (49.9%)	<0.001	1221 (39.7%)
Acute Renal Failure	No	2355 (100.0%)	718 (100.0%)	1.0	3073 (100.0%)
Currently Requiring or On Dialysis	No	2349 (99.8%)	714 (99.4%)	0.384	3063 (99.7%)
DIALYSIS	Yes	6 (0.2%)	4 (0.6%)	0.384	10 (0.3%)
Disseminated Cancer	No	2008 (85.3%)	594 (82.7%)	0.111	2602 (84.7%)
DISCANCR	Yes	347 (14.7%)	124 (17.3%)	0.111	471 (15.3%)
Steroid or Immunosuppressant for a Chronic Condition	No	2166 (92.0%)	645 (89.8%)	0.085	2811 (91.5%)
STEROID	Yes	189 (8.0%)	73 (10.2%)	0.085	262 (8.5%)
>10% Loss of Body Weight in last 6 months	No	2336 (99.2%)	699 (97.4%)	<0.001	3035 (98.8%)
WTLOSS	Yes	19 (0.8%)	19 (2.6%)	<0.001	38 (1.2%)
Bleeding Disorders	No	2325 (98.7%)	704 (98.0%)	0.248	3029 (98.6%)
BLEEDDIS	Yes	30 (1.3%)	14 (2.0%)	0.248	44 (1.4%)
Pre-Operative RBC Transfusion	No	2348 (99.7%)	714 (99.4%)	0.507	3062 (99.6%)
TRANSFUS	Yes	7 (0.3%)	4 (0.6%)	0.507	11 (0.4%)
Wound Infection	No	2348 (99.7%)	711 (99.0%)	0.041	3059 (99.5%)
WNDINF	Yes	7 (0.3%)	7 (1.0%)	0.041	14 (0.5%)
ASA Classification	1 (No Disturb)	76 (3.2%)	9 (1.2%)	<0.001	85 (2.8%)
ASACLAS	2 (Mild Disturb)	1048 (44.5%)	180 (25.1%)	<0.001	1228 (40.0%)
ASACLAS	3 (Severe Disturb)	1231 (52.3%)	529 (73.7%)	<0.001	1760 (57.3%)
Functional Status Prior to Surgery	Independent	2261 (96.0%)	654 (91.1%)	<0.001	2915 (94.9%)
FNSTATUS2	Partially Dependent	73 (3.1%)	53 (7.4%)	<0.001	126 (4.1%)
FNSTATUS2	Totally Dependent	13 (0.6%)	8 (1.1%)	<0.001	21 (0.7%)
FNSTATUS2	Unknown	8 (0.3%)	3 (0.4%)	<0.001	11 (0.4%)
Serum Sodium		139.2 (3.0)	139.0 (4.0)	0.001	139.0 (3.0)
Serum BUN		16.0 (±6.0)	17.0 (8.3)	<0.001	16.0 (±7.0)
Serum Creatinine		0.82 (±0.28)	0.8 (0.28)	0.152	0.81 (±0.28)
White Blood Cell Count		7.0 (±3.0)	7.38 (3.3)	0.001	7.1 (±3.0)
Hematocrit		41.1 (5.72)	40.5 (6.21)	0.001	41.0 (6.0)
Platelet Count		245.0 (87.1)	247.2 (86.5)	0.773	246.0 (87.0)
Year of Operation	2016	388 (16.5%)	116 (16.2%)	0.478	504 (16.4%)
OPERYR	2017	462 (19.6%)	155 (21.6%)	0.478	617 (20.1%)
OPERYR	2018	455 (19.3%)	143 (19.9%)	0.478	598 (19.5%)
OPERYR	2019	470 (20.0%)	149 (20.8%)	0.478	619 (20.1%)
OPERYR	2020	580 (24.6%)	155 (21.6%)	0.478	735 (23.9%)
Surgical Specialty	Neurosurgery	2187 (92.9%)	671 (93.4%)	0.648	2858 (93.0%)
SURGSPEC	Orthopedics	168 (7.1%)	47 (6.6%)	0.648	215 (7.0%)
Days from Hospital Admission to Operation		0.0 (±0.0)	0.0 (0.0)	<0.001	0.0 (±0.0)
CPT Code for the Procedure	63275	122 (5.2%)	18 (2.5%)	<0.001	140 (4.6%)
CPTx	63276	288 (12.2%)	82 (11.4%)	<0.001	370 (12.0%)
CPTx	63277	175 (7.4%)	22 (3.1%)	<0.001	197 (6.4%)
CPTx	63280	222 (9.4%)	67 (9.3%)	<0.001	289 (9.4%)
CPTx	63281	402 (17.1%)	142 (19.8%)	<0.001	544 (17.7%)
CPTx	63282	460 (19.5%)	70 (9.8%)	<0.001	530 (17.2%)
CPTx	63283	12 (0.5%)	3 (0.4%)	<0.001	15 (0.5%)
CPTx	63285	96 (4.1%)	73 (10.2%)	<0.001	169 (5.5%)
CPTx	63286	77 (3.3%)	79 (11.0%)	<0.001	156 (5.1%)
CPTx	63287	71 (3.0%)	16 (2.2%)	<0.001	87 (2.8%)
CPTx	63290	51 (2.2%)	21 (2.9%)	<0.001	72 (2.3%)
CPTx	63300	40 (1.7%)	3 (0.4%)	<0.001	43 (1.4%)
CPTx	63301	17 (0.7%)	3 (0.4%)	<0.001	20 (0.6%)
CPTx	63302	4 (0.2%)	2 (0.3%)	<0.001	6 (0.2%)
CPTx	63303	13 (0.6%)	1 (0.1%)	<0.001	14 (0.5%)
CPTx	63304	10 (0.4%)	0 (0.0%)	<0.001	10 (0.3%)
CPTx	63305	2 (0.1%)	0 (0.0%)	<0.001	2 (0.1%)
CPTx	63306	1 (0.0%)	2 (0.3%)	<0.001	3 (0.1%)
CPTx	63307	2 (0.1%)	1 (0.1%)	<0.001	3 (0.1%)
CPTx	Other	290 (12.3%)	113 (15.7%)	<0.001	403 (13.1%)
Tumor Location	Extradural	867 (36.8%)	208 (29.0%)	<0.001	1075 (35.0%)
IEDUR	Intradural	1488 (63.2%)	510 (71.0%)	<0.001	1998 (65.0%)
Prolonged Length of Stay	No	1973 (83.8%)	348 (48.5%)	<0.001	2321 (75.5%)
LOS	Yes	382 (16.2%)	370 (51.5%)	<0.001	752 (24.5%)
Non-Home Discharge	No	N/A			2355 (76.6%)
DISCHARGE	Yes				718 (23.4%)
Major Complications	No	2126 (90.3%)	568 (79.1%)	<0.001	2694 (87.7%)
	Yes	229 (9.7%)	150 (20.9%)	<0.001	379 (12.3%)
