# Supplementary material for: A Machine Learning-Based Online Prediction Tool for Predicting Short-Term Postoperative Outcomes Following Spinal Tumor Resections
Source: Cancers (Basel). 2023 Jan 28;15(3):812. doi: 10.3390/cancers15030812 (PMC9913622; doi:10.3390/cancers15030812)
Supplement: Supplementary file 1 [file cancers-15-00812-s001.zip › Supplementary Table S4.xlsx]

## Sheet: Sheet1
Variables		No Major Complications (n=2694)	Major Complications (n=379)	p Values	Total
		Mean (±SD), Median (IQR), or n (%)			Mean (±SD), Median (IQR), or n (%)
Age		57.0 (23.0)	60.0 (24.0)	0.003	57.0 (24.0)
Sex	Female	1396 (51.8%)	184 (48.6%)	0.255	1580 (51.4%)
SEX	Male	1298 (48.2%)	195 (51.4%)	0.255	1493 (48.6%)
Race/Ethnicity	White	1705 (63.3%)	224 (59.1%)	0.016	1929 (62.8%)
	Hispanic	210 (7.8%)	33 (8.7%)		243 (7.9%)
	Black or African American	179 (6.6%)	40 (10.6%)		219 (7.1%)
	Asian	142 (5.3%)	29 (7.6%)		171 (5.6%)
	Other	15 (0.6%)	1 (0.3%)		16 (0.5%)
	Unknown	443 (16.4%)	52 (13.7%)		495 (16.1%)
BMI		28.29 (7.93)	27.48 (7.69)	0.047	28.2 (7.93)
Transfer Status	Not transferred	2620 (97.2%)	351 (92.6%)	<0.001	2971 (96.7%)
TRANST	Transferred	72 (2.7%)	27 (7.1%)	<0.001	99 (3.2%)
TRANST	Unknown	2 (0.1%)	1 (0.3%)	<0.001	3 (0.1%)
Diabetes	No	2370 (88.0%)	317 (83.6%)	0.021	2687 (87.4%)
DIABETES	Yes	324 (12.0%)	62 (16.4%)	0.021	386 (12.6%)
Smoker Within 1 Year	No	2309 (85.7%)	337 (88.9%)	0.107	2646 (86.1%)
SMOKE	Yes	385 (14.3%)	42 (11.1%)	0.107	427 (13.9%)
Dyspnea	No	2605 (96.7%)	358 (94.5%)	0.041	2963 (96.4%)
DYSPNEA	Yes	89 (3.3%)	21 (5.5%)	0.041	110 (3.6%)
History of Severe COPD	No	2628 (97.6%)	364 (96.0%)	0.122	2992 (97.4%)
HXCOPD	Yes	66 (2.4%)	15 (4.0%)	0.122	81 (2.6%)
Ascites Within 30 Days Prior to Surgery	No	2694 (100.0%)	379 (100.0%)	1.0	3073 (100.0%)
Congestive Heart Failure Within 30 Days Prior to Surgery	No	2692 (99.9%)	379 (100.0%)	1.0	3071 (99.9%)
HXCHF	Yes	2 (0.1%)	0 (0.0%)	1.0	2 (0.1%)
Hypertension Requiring Medication	No	1654 (61.4%)	198 (52.2%)	0.001	1852 (60.3%)
HYPERMED	Yes	1040 (38.6%)	181 (47.8%)	0.001	1221 (39.7%)
Acute Renal Failure	No	2694 (100.0%)	379 (100.0%)	1.0	3073 (100.0%)
Currently Requiring or On Dialysis	No	2689 (99.8%)	374 (98.7%)	0.002	3063 (99.7%)
DIALYSIS	Yes	5 (0.2%)	5 (1.3%)	0.002	10 (0.3%)
Disseminated Cancer	No	2368 (87.9%)	234 (61.7%)	<0.001	2602 (84.7%)
DISCANCR	Yes	326 (12.1%)	145 (38.3%)	<0.001	471 (15.3%)
Steroid or Immunosuppressant for a Chronic Condition	No	2483 (92.2%)	328 (86.5%)	<0.001	2811 (91.5%)
STEROID	Yes	211 (7.8%)	51 (13.5%)	<0.001	262 (8.5%)
>10% Loss of Body Weight in last 6 months	No	2675 (99.3%)	360 (95.0%)	<0.001	3035 (98.8%)
WTLOSS	Yes	19 (0.7%)	19 (5.0%)	<0.001	38 (1.2%)
Bleeding Disorders	No	2661 (98.8%)	368 (97.1%)	0.019	3029 (98.6%)
BLEEDDIS	Yes	33 (1.2%)	11 (2.9%)	0.019	44 (1.4%)
Pre-Operative RBC Transfusion	No	2688 (99.8%)	374 (98.7%)	0.004	3062 (99.6%)
TRANSFUS	Yes	6 (0.2%)	5 (1.3%)	0.004	11 (0.4%)
Wound Infection	No	2686 (99.7%)	373 (98.4%)	0.002	3059 (99.5%)
WNDINF	Yes	8 (0.3%)	6 (1.6%)	0.002	14 (0.5%)
ASA Classification	1 (No Disturb)	82 (3.0%)	3 (0.8%)	<0.001	85 (2.8%)
ASACLAS	2 (Mild Disturb)	1119 (41.5%)	109 (28.8%)	<0.001	1228 (40.0%)
ASACLAS	3 (Severe Disturb)	1493 (55.4%)	267 (70.4%)	<0.001	1760 (57.3%)
Functional Status Prior to Surgery	Independent	2572 (95.5%)	343 (90.5%)	<0.001	2915 (94.9%)
FNSTATUS2	Partially Dependent	101 (3.8%)	25 (6.6%)	<0.001	126 (4.1%)
FNSTATUS2	Totally Dependent	12 (0.4%)	9 (2.4%)	<0.001	21 (0.7%)
FNSTATUS2	Unknown	9 (0.3%)	2 (0.5%)	<0.001	11 (0.4%)
Serum Sodium		139.2 (3.0)	139.0 (3.0)	<0.001	139.0 (3.0)
Serum BUN		16.0 (±6.79)	17.0 (9.0)	0.001	16.0 (±7.0)
Serum Creatinine		0.81 (±0.27)	0.81 (0.33)	0.549	0.81 (±0.28)
White Blood Cell Count		7.05 (2.9)	7.3 (3.66)	0.032	7.1 (±3.0)
Hematocrit		41.3 (5.6)	39.0 (8.03)	<0.001	41.0 (6.0)
Platelet Count		246.0 (84.0)	243.0 (106.0)	0.306	246.0 (87.0)
Year of Operation	2016	440 (16.3%)	64 (16.9%)	0.074	504 (16.4%)
OPERYR	2017	537 (19.9%)	80 (21.1%)	0.074	617 (20.1%)
OPERYR	2018	532 (19.8%)	66 (17.4%)	0.074	598 (19.5%)
OPERYR	2019	558 (20.7%)	61 (16.1%)	0.074	619 (20.1%)
OPERYR	2020	627 (23.3%)	108 (28.5%)	0.074	735 (23.9%)
Surgical Specialty	Neurosurgery	2531 (94.0%)	327 (86.3%)	<0.001	2858 (93.0%)
SURGSPEC	Orthopedics	163 (6.0%)	52 (13.7%)	<0.001	215 (7.0%)
Days from Hospital Admission to Operation		0.0 (±0.0)	0.0 (1.0)	<0.001	0.0 (±0.0)
CPT Code for the Procedure	63275	120 (4.4%)	20 (5.3%)	<0.001	140 (4.6%)
CPTx	63276	293 (10.9%)	77 (20.3%)	<0.001	370 (12.0%)
CPTx	63277	173 (6.4%)	24 (6.3%)	<0.001	197 (6.4%)
CPTx	63280	271 (10.1%)	18 (4.8%)	<0.001	289 (9.4%)
CPTx	63281	511 (19.0%)	33 (8.7%)	<0.001	544 (17.7%)
CPTx	63282	499 (18.5%)	31 (8.2%)	<0.001	530 (17.2%)
CPTx	63283	15 (0.6%)	0 (0.0%)	<0.001	15 (0.5%)
CPTx	63285	152 (5.6%)	17 (4.5%)	<0.001	169 (5.5%)
CPTx	63286	148 (5.5%)	8 (2.1%)	<0.001	156 (5.1%)
CPTx	63287	76 (2.8%)	11 (2.9%)	<0.001	87 (2.8%)
CPTx	63290	64 (2.4%)	8 (2.1%)	<0.001	72 (2.3%)
CPTx	63300	38 (1.4%)	5 (1.3%)	<0.001	43 (1.4%)
CPTx	63301	13 (0.5%)	7 (1.8%)	<0.001	20 (0.6%)
CPTx	63302	3 (0.1%)	3 (0.8%)	<0.001	6 (0.2%)
CPTx	63303	9 (0.3%)	5 (1.3%)	<0.001	14 (0.5%)
CPTx	63304	6 (0.2%)	4 (1.1%)	<0.001	10 (0.3%)
CPTx	63305	2 (0.1%)	0 (0.0%)	<0.001	2 (0.1%)
CPTx	63306	1 (0.0%)	2 (0.5%)	<0.001	3 (0.1%)
CPTx	63307	3 (0.1%)	0 (0.0%)	<0.001	3 (0.1%)
CPTx	Other	297 (11.0%)	106 (28.0%)	<0.001	403 (13.1%)
Tumor Location	Extradural	849 (31.5%)	226 (59.6%)	<0.001	1075 (35.0%)
IEDUR	Intradural	1845 (68.5%)	153 (40.4%)	<0.001	1998 (65.0%)
Prolonged Length of Stay	No	2148 (79.7%)	173 (45.6%)	<0.001	2321 (75.5%)
LOS	Yes	546 (20.3%)	206 (54.4%)	<0.001	752 (24.5%)
Non-Home Discharge	No	2126 (78.9%)	229 (60.4%)	<0.001	2355 (76.6%)
DISCHARGE	Yes	568 (21.1%)	150 (39.6%)	<0.001	718 (23.4%)
Major Complications	No	N/A			2694 (87.7%)
	Yes				379 (12.3%)
